# Supplementary material for: Predictors of Static Postural Loading in Primary-School-Aged Children: Comparing Elastic Net and Multiple Regression Methods
Source: Children (Basel). 2025 Jun 8;12(6):744. doi: 10.3390/children12060744 (PMC12191867; doi:10.3390/children12060744)
Supplement: Supplementary file 1 [file children-12-00744-s001.zip]

Archive with 1 entries (1 files):
- children-3497692-supplementary.pdf
